# Supplementary material for: Prostate adenocarcinoma and COVID‐19: The possible impacts of TMPRSS2 expressions in susceptibility to SARS‐CoV‐2
Source: J Cell Mol Med. 2021 Feb 20;25(8):4157–65. doi: 10.1111/jcmm.16385 (PMC8013364; doi:10.1111/jcmm.16385)
Supplement: Supplementary file 1 — Table S1 [file JCMM-25-4157-s001.xlsx]

## Sheet: Sheet1
Supplementary Table1. 100 associated genes for TMPRSS2 in PRAD
Gene Symbol	Gene ID	PCC
TMEM63B	ENSG00000137216.18	0.59
TMBIM6	ENSG00000139644.12	0.57
SLC45A3	ENSG00000158715.5	0.56
SORD	ENSG00000140263.13	0.56
FBXO42	ENSG00000037637.10	0.55
C1orf210	ENSG00000253313.5	0.55
APLP2	ENSG00000084234.16	0.55
SPATA13	ENSG00000182957.15	0.54
SCAMP2	ENSG00000140497.16	0.54
TOM1L2	ENSG00000175662.17	0.54
CYB561	ENSG00000008283.15	0.54
ALDH6A1	ENSG00000119711.12	0.54
SLC9A2	ENSG00000115616.2	0.53
CPEB3	ENSG00000107864.14	0.53
PLIN3	ENSG00000105355.8	0.53
ZBTB7B	ENSG00000160685.13	0.53
DHTKD1	ENSG00000181192.11	0.53
SNX25	ENSG00000109762.15	0.53
STYK1	ENSG00000060140.8	0.53
JKAMP	ENSG00000050130.17	0.53
DENND1C	ENSG00000205744.9	0.53
ELL2	ENSG00000118985.14	0.52
SETD7	ENSG00000145391.13	0.52
DOPEY2	ENSG00000142197.12	0.52
PSD4	ENSG00000125637.15	0.52
AKAP1	ENSG00000121057.12	0.52
HACD3	ENSG00000074696.12	0.52
DLG2	ENSG00000150672.16	0.52
KIAA0319L	ENSG00000142687.17	0.52
ERGIC1	ENSG00000113719.15	0.52
TMEM192	ENSG00000170088.13	0.52
SPCS2P4	ENSG00000228589.3	0.52
SNAP23	ENSG00000092531.9	0.52
MAP2K4	ENSG00000065559.14	0.52
PAFAH2	ENSG00000158006.13	0.51
SYT7	ENSG00000011347.9	0.51
RDH11	ENSG00000072042.12	0.51
MAN2B2	ENSG00000013288.8	0.51
RP11-1012A1.4	ENSG00000258466.5	0.51
NIPAL2	ENSG00000104361.9	0.51
TCAF1	ENSG00000198420.9	0.51
ERLEC1	ENSG00000068912.13	0.51
PPM1K	ENSG00000163644.14	0.51
FAM129B	ENSG00000136830.11	0.51
LAMP2	ENSG00000005893.15	0.51
TNFAIP8	ENSG00000145779.7	0.51
SCAMP4	ENSG00000227500.9	0.51
ACLY	ENSG00000131473.16	0.51
SUOX	ENSG00000139531.12	0.51
YIPF1	ENSG00000058799.13	0.51
PTPRF	ENSG00000142949.16	0.51
BCL2L2	ENSG00000129473.9	0.5
KIAA1522	ENSG00000162522.10	0.5
AQP11	ENSG00000178301.3	0.5
MIOS	ENSG00000164654.15	0.5
HLCS	ENSG00000159267.14	0.5
ABAT	ENSG00000183044.11	0.5
COG5	ENSG00000164597.13	0.5
FAM219B	ENSG00000178761.14	0.5
BSDC1	ENSG00000160058.18	0.5
SAR1B	ENSG00000152700.13	0.5
SLC16A9	ENSG00000165449.11	0.5
SHROOM2	ENSG00000146950.12	0.5
ELOVL7	ENSG00000164181.13	0.5
CTH	ENSG00000116761.11	0.5
SRP54	ENSG00000100883.11	0.5
PVRL4	ENSG00000143217.8	0.5
CDS1	ENSG00000163624.5	0.5
DHRS7	ENSG00000100612.13	0.5
PIP4K2C	ENSG00000166908.17	0.5
TEX261	ENSG00000144043.11	0.5
PMEPA1	ENSG00000124225.15	0.5
BCAS1	ENSG00000064787.12	0.49
DCAF11	ENSG00000100897.17	0.49
TTC7B	ENSG00000165914.14	0.49
SLC35A3	ENSG00000117620.12	0.49
SORD2P	ENSG00000259479.6	0.49
RREB1	ENSG00000124782.19	0.49
ABHD3	ENSG00000158201.9	0.49
FITM2	ENSG00000197296.5	0.49
PPAPDC2	ENSG00000205808.5	0.49
R3HDM2	ENSG00000179912.19	0.49
OCIAD1	ENSG00000109180.14	0.49
TPD52	ENSG00000076554.15	0.49
BTD	ENSG00000169814.12	0.49
ADIPOR2	ENSG00000006831.9	0.49
VPS37C	ENSG00000167987.10	0.49
TBL1Y	ENSG00000092377.13	0.49
ZBTB42	ENSG00000179627.9	0.49
PLA2G12A	ENSG00000123739.10	0.49
PIGH	ENSG00000100564.8	0.49
ZADH2	ENSG00000180011.6	0.49
ZNF532	ENSG00000074657.13	0.49
MORC4	ENSG00000133131.14	0.49
ARG2	ENSG00000081181.7	0.49
GREB1	ENSG00000196208.13	0.49
PHF8	ENSG00000172943.18	0.49
ALDH1A3	ENSG00000184254.16	0.49
SLC33A1	ENSG00000169359.13	0.48
TUSC3	ENSG00000104723.20	0.48
